# Supplementary material for: How Can the Introduction of Zr4+ Ions into TiO2 Nanomaterial Impact the DSSC Photoconversion Efficiency? A Comprehensive Theoretical and Experimental Consideration
Source: Materials (Basel). 2021 May 30;14(11):2955. doi: 10.3390/ma14112955 (PMC8198604; doi:10.3390/ma14112955)
Supplement: Supplementary file 1 [file materials-14-02955-s001.zip]

Archive with 1 entries (1 files):
- materials-1218106-SM.pdf
